# Supplementary material for: Gas chromatography-mass spectrometry and Fourier-transform infrared spectroscopy coupled to chemometrics for metabolome analysis of different milk types in the light of green analytical chemistry
Source: PeerJ. 2025 Sep 17;13:e19921. doi: 10.7717/peerj.19921 (PMC12449862; doi:10.7717/peerj.19921)
Supplement: Supplemental Information 9 [file peerj-13-19921-s009.csv]

Type	4600.226	4598.297	4596.369	4594.439	4592.511	4590.582	4588.653	4586.724	4584.795	4582.867	4580.938	4579.009	4577.08	4575.151	4573.223	4571.294	4569.365	4567.436	4565.507	4563.579	4561.65	4559.721	4557.792	4555.863	4553.935	4552.006	4550.077	4548.148	4546.219	4544.291	4542.362	4540.433	4538.504	4536.575	4534.646	4532.717	4530.789	4528.86	4526.931	4525.002	4523.073	4521.145	4519.216	4517.287	4515.358	4513.429	4511.5	4509.572	4507.643
Buffalo Milk	9.49E-06	9.53E-06	9.64E-06	8.95E-06	8.17E-06	8.01E-06	7.64E-06	7.45E-06	7.68E-06	7.35E-06	6.44E-06	5.65E-06	5.29E-06	5.38E-06	5.33E-06	4.86E-06	4.87E-06	5.62E-06	5.74E-06	4.74E-06	4.12E-06	4.22E-06	3.74E-06	2.99E-06	2.81E-06	2.80E-06	3.06E-06	3.38E-06	3.19E-06	2.85E-06	2.24E-06	1.76E-06	2.07E-06	2.18E-06	2.02E-06	2.33E-06	2.26E-06	1.57E-06	1.20E-06	1.62E-06	2.01E-06	1.60E-06	1.20E-06	1.07E-06	8.98E-07	7.13E-07	6.02E-07	8.32E-07	9.30E-07
Buffalo Milk	1.08E-05	1.05E-05	1.04E-05	9.70E-06	8.78E-06	8.52E-06	8.34E-06	8.17E-06	8.01E-06	7.57E-06	7.23E-06	6.93E-06	6.45E-06	6.14E-06	6.18E-06	6.01E-06	5.84E-06	5.96E-06	5.42E-06	4.55E-06	4.08E-06	4.31E-06	4.48E-06	3.90E-06	3.52E-06	3.33E-06	3.17E-06	3.29E-06	3.44E-06	3.43E-06	3.06E-06	2.46E-06	2.21E-06	2.00E-06	1.74E-06	2.19E-06	2.60E-06	2.23E-06	1.71E-06	1.51E-06	1.69E-06	1.93E-06	1.96E-06	1.83E-06	1.60E-06	1.40E-06	1.48E-06	2.01E-06	1.98E-06
Buffalo Milk	7.94E-06	7.53E-06	8.14E-06	7.93E-06	7.33E-06	6.91E-06	6.40E-06	5.55E-06	4.76E-06	4.51E-06	4.35E-06	4.23E-06	3.97E-06	3.61E-06	3.72E-06	3.83E-06	3.71E-06	3.55E-06	3.03E-06	2.48E-06	2.53E-06	2.36E-06	1.82E-06	1.99E-06	2.13E-06	1.74E-06	1.97E-06	2.79E-06	3.10E-06	2.44E-06	1.49E-06	1.02E-06	1.00E-06	8.16E-07	7.79E-07	1.25E-06	1.52E-06	1.31E-06	8.20E-07	7.04E-07	9.99E-07	1.03E-06	7.80E-07	7.45E-07	1.20E-06	1.16E-06	6.71E-07	9.09E-07	1.14E-06
Buffalo Milk	8.17E-06	8.15E-06	8.00E-06	7.19E-06	6.29E-06	6.15E-06	6.25E-06	6.02E-06	6.26E-06	6.51E-06	5.99E-06	5.30E-06	4.41E-06	3.57E-06	3.40E-06	3.13E-06	3.00E-06	3.76E-06	4.38E-06	4.44E-06	4.35E-06	4.07E-06	3.10E-06	1.63E-06	8.34E-07	1.23E-06	2.37E-06	2.94E-06	2.69E-06	2.96E-06	3.00E-06	1.98E-06	1.59E-06	1.81E-06	1.61E-06	1.66E-06	2.01E-06	1.83E-06	1.38E-06	1.21E-06	1.01E-06	8.84E-07	9.06E-07	8.80E-07	9.80E-07	1.06E-06	9.18E-07	9.50E-07	1.06E-06
Buffalo Milk	7.01E-06	7.53E-06	8.28E-06	7.76E-06	7.18E-06	7.22E-06	6.46E-06	5.44E-06	5.49E-06	5.77E-06	5.49E-06	4.65E-06	3.67E-06	3.86E-06	4.25E-06	3.62E-06	3.35E-06	4.12E-06	4.42E-06	3.62E-06	3.38E-06	3.65E-06	2.76E-06	1.65E-06	1.28E-06	1.41E-06	1.91E-06	2.06E-06	2.14E-06	2.23E-06	1.60E-06	9.61E-07	1.06E-06	1.33E-06	1.52E-06	1.52E-06	1.22E-06	8.85E-07	9.00E-07	1.22E-06	1.27E-06	1.25E-06	1.22E-06	5.66E-07	1.11E-07	6.95E-07	1.27E-06	1.54E-06	1.55E-06
Buffalo Milk	7.76E-06	8.09E-06	8.48E-06	8.09E-06	7.11E-06	6.13E-06	5.28E-06	4.81E-06	5.11E-06	5.31E-06	5.03E-06	4.67E-06	3.89E-06	3.17E-06	3.05E-06	2.96E-06	3.04E-06	3.61E-06	3.42E-06	2.64E-06	2.74E-06	3.21E-06	2.92E-06	2.11E-06	1.62E-06	1.40E-06	1.63E-06	2.15E-06	2.47E-06	2.46E-06	1.85E-06	1.32E-06	9.39E-07	7.51E-07	1.31E-06	1.74E-06	1.94E-06	1.86E-06	1.33E-06	1.43E-06	1.56E-06	1.14E-06	8.37E-07	4.56E-07	3.31E-08	1.41E-07	5.53E-07	8.24E-07	8.60E-07
Buffalo Milk	9.22E-06	9.36E-06	9.09E-06	8.41E-06	7.47E-06	6.89E-06	6.71E-06	6.67E-06	6.95E-06	6.72E-06	5.98E-06	5.56E-06	5.22E-06	5.22E-06	5.35E-06	4.83E-06	4.49E-06	4.87E-06	4.62E-06	4.00E-06	4.19E-06	4.44E-06	4.09E-06	3.23E-06	2.05E-06	1.81E-06	2.98E-06	3.53E-06	2.95E-06	2.77E-06	2.81E-06	2.21E-06	1.60E-06	1.48E-06	1.89E-06	2.36E-06	2.50E-06	2.04E-06	1.12E-06	8.50E-07	8.83E-07	1.00E-06	1.42E-06	1.29E-06	9.03E-07	8.51E-07	8.72E-07	1.22E-06	1.43E-06
Cow Milk	2.56E-05	2.53E-05	2.46E-05	2.33E-05	2.24E-05	2.19E-05	2.08E-05	1.97E-05	1.97E-05	1.96E-05	1.84E-05	1.80E-05	1.78E-05	1.73E-05	1.73E-05	1.68E-05	1.61E-05	1.64E-05	1.60E-05	1.49E-05	1.48E-05	1.49E-05	1.42E-05	1.33E-05	1.20E-05	1.09E-05	1.17E-05	1.26E-05	1.20E-05	1.10E-05	1.04E-05	9.98E-06	9.73E-06	9.12E-06	8.24E-06	8.13E-06	8.18E-06	7.33E-06	6.10E-06	5.71E-06	5.51E-06	5.08E-06	4.92E-06	4.25E-06	3.72E-06	3.57E-06	3.93E-06	4.89E-06	4.45E-06
Cow Milk	2.74E-05	2.76E-05	2.77E-05	2.59E-05	2.44E-05	2.45E-05	2.38E-05	2.30E-05	2.35E-05	2.35E-05	2.23E-05	2.15E-05	2.09E-05	1.99E-05	1.98E-05	1.93E-05	1.88E-05	1.95E-05	1.91E-05	1.75E-05	1.74E-05	1.77E-05	1.67E-05	1.54E-05	1.50E-05	1.46E-05	1.41E-05	1.32E-05	1.24E-05	1.20E-05	1.08E-05	9.66E-06	9.29E-06	9.33E-06	9.52E-06	9.49E-06	8.62E-06	7.66E-06	7.59E-06	7.97E-06	7.68E-06	6.50E-06	5.40E-06	4.85E-06	4.40E-06	3.51E-06	3.61E-06	5.00E-06	4.62E-06
Cow Milk	2.58E-05	2.59E-05	2.60E-05	2.56E-05	2.48E-05	2.43E-05	2.34E-05	2.27E-05	2.31E-05	2.29E-05	2.18E-05	2.13E-05	2.02E-05	1.94E-05	1.99E-05	1.93E-05	1.84E-05	1.90E-05	1.88E-05	1.71E-05	1.57E-05	1.51E-05	1.41E-05	1.30E-05	1.26E-05	1.25E-05	1.30E-05	1.32E-05	1.22E-05	1.11E-05	9.63E-06	8.02E-06	7.54E-06	7.69E-06	8.07E-06	8.56E-06	8.19E-06	6.96E-06	6.24E-06	6.49E-06	6.21E-06	5.20E-06	4.51E-06	4.17E-06	3.82E-06	3.31E-06	3.42E-06	4.32E-06	4.19E-06
Cow Milk	3.08E-05	3.08E-05	3.02E-05	2.91E-05	2.86E-05	2.84E-05	2.78E-05	2.66E-05	2.61E-05	2.63E-05	2.60E-05	2.51E-05	2.34E-05	2.22E-05	2.29E-05	2.24E-05	2.00E-05	1.89E-05	1.88E-05	1.90E-05	2.02E-05	2.01E-05	1.80E-05	1.58E-05	1.48E-05	1.48E-05	1.59E-05	1.64E-05	1.63E-05	1.61E-05	1.38E-05	1.10E-05	1.04E-05	1.12E-05	1.17E-05	1.06E-05	9.65E-06	9.56E-06	9.07E-06	8.08E-06	7.72E-06	7.62E-06	6.95E-06	6.15E-06	5.91E-06	5.98E-06	5.36E-06	5.89E-06	7.28E-06
Cow Milk	3.08E-05	3.24E-05	3.21E-05	3.05E-05	3.05E-05	3.00E-05	2.70E-05	2.49E-05	2.62E-05	2.74E-05	2.61E-05	2.41E-05	2.24E-05	2.10E-05	2.16E-05	2.22E-05	2.10E-05	2.07E-05	2.08E-05	2.03E-05	1.99E-05	1.97E-05	1.81E-05	1.60E-05	1.50E-05	1.51E-05	1.59E-05	1.56E-05	1.49E-05	1.53E-05	1.41E-05	1.12E-05	1.14E-05	1.36E-05	1.33E-05	1.20E-05	1.07E-05	9.52E-06	1.03E-05	1.12E-05	1.00E-05	8.13E-06	7.56E-06	7.51E-06	6.34E-06	5.02E-06	5.00E-06	7.24E-06	7.78E-06
Cow Milk	2.95E-05	3.11E-05	3.28E-05	3.10E-05	2.77E-05	2.73E-05	2.62E-05	2.42E-05	2.55E-05	2.73E-05	2.72E-05	2.69E-05	2.54E-05	2.33E-05	2.25E-05	2.21E-05	2.09E-05	2.07E-05	2.15E-05	2.12E-05	1.95E-05	1.79E-05	1.61E-05	1.42E-05	1.36E-05	1.39E-05	1.42E-05	1.44E-05	1.53E-05	1.63E-05	1.39E-05	1.08E-05	1.02E-05	9.67E-06	1.03E-05	1.21E-05	1.13E-05	8.24E-06	5.90E-06	5.82E-06	6.62E-06	7.39E-06	7.56E-06	7.02E-06	6.07E-06	4.70E-06	4.45E-06	5.81E-06	6.13E-06
Cow Milk	3.04E-05	3.04E-05	3.19E-05	3.12E-05	2.86E-05	2.80E-05	2.85E-05	2.73E-05	2.71E-05	2.80E-05	2.80E-05	2.74E-05	2.56E-05	2.47E-05	2.61E-05	2.65E-05	2.53E-05	2.37E-05	2.19E-05	2.07E-05	2.11E-05	2.13E-05	1.99E-05	1.83E-05	1.74E-05	1.80E-05	2.00E-05	2.08E-05	1.90E-05	1.69E-05	1.56E-05	1.42E-05	1.30E-05	1.16E-05	1.04E-05	1.10E-05	1.20E-05	1.11E-05	8.92E-06	7.95E-06	8.34E-06	8.67E-06	8.40E-06	7.24E-06	6.41E-06	6.36E-06	6.98E-06	7.97E-06	6.65E-06
Goat Milk	6.01E-06	6.29E-06	7.27E-06	7.77E-06	7.46E-06	6.63E-06	5.35E-06	4.96E-06	5.13E-06	4.28E-06	3.48E-06	3.01E-06	2.31E-06	2.19E-06	2.39E-06	2.22E-06	2.20E-06	2.17E-06	1.78E-06	1.77E-06	1.77E-06	1.42E-06	1.29E-06	1.04E-06	4.60E-07	3.16E-07	9.17E-07	1.16E-06	8.73E-07	1.24E-06	1.59E-06	1.05E-06	5.44E-07	3.95E-07	7.15E-07	1.07E-06	7.75E-07	2.05E-07	0	5.75E-07	6.54E-07	2.44E-07	6.71E-07	1.22E-06	1.22E-06	7.20E-07	3.01E-07	7.64E-07	9.40E-07
Goat Milk	7.09E-06	7.12E-06	6.95E-06	6.20E-06	5.55E-06	5.40E-06	5.61E-06	5.61E-06	5.32E-06	4.61E-06	4.22E-06	4.52E-06	3.97E-06	2.91E-06	2.56E-06	2.16E-06	1.61E-06	1.98E-06	2.65E-06	2.73E-06	2.42E-06	1.72E-06	1.26E-06	1.14E-06	6.89E-07	8.62E-07	1.45E-06	1.03E-06	6.26E-07	9.37E-07	8.09E-07	4.50E-07	6.81E-07	7.93E-07	4.59E-07	2.61E-07	3.47E-07	2.43E-07	1.78E-07	1.52E-07	0	4.41E-07	1.13E-06	1.53E-06	1.68E-06	1.65E-06	1.55E-06	1.91E-06	2.49E-06
Goat Milk	6.74E-06	6.78E-06	6.92E-06	6.20E-06	5.36E-06	5.19E-06	4.81E-06	4.53E-06	4.86E-06	4.47E-06	3.77E-06	3.74E-06	3.51E-06	3.03E-06	3.03E-06	2.82E-06	2.26E-06	2.59E-06	2.93E-06	2.62E-06	2.68E-06	2.56E-06	1.77E-06	9.90E-07	4.31E-07	3.07E-07	9.97E-07	1.64E-06	1.66E-06	1.72E-06	1.55E-06	6.25E-07	1.44E-07	7.01E-07	8.59E-07	2.83E-07	0	3.42E-08	1.90E-07	5.95E-07	8.48E-07	1.26E-06	1.76E-06	1.25E-06	5.89E-07	7.01E-07	1.17E-06	1.81E-06	1.97E-06
Goat Milk	7.38E-06	7.22E-06	7.33E-06	7.11E-06	6.64E-06	6.01E-06	5.20E-06	4.91E-06	5.20E-06	5.11E-06	4.94E-06	4.90E-06	4.06E-06	3.58E-06	4.06E-06	3.72E-06	3.12E-06	3.46E-06	3.78E-06	3.55E-06	2.88E-06	2.25E-06	1.83E-06	1.28E-06	1.28E-06	1.87E-06	2.25E-06	2.43E-06	2.39E-06	1.98E-06	1.20E-06	2.70E-07	0	5.80E-07	1.15E-06	1.19E-06	1.19E-06	1.05E-06	7.72E-07	9.28E-07	8.83E-07	4.65E-07	5.12E-07	6.68E-07	5.57E-07	7.32E-07	9.46E-07	1.13E-06	1.40E-06
Goat Milk	7.69E-06	7.60E-06	7.56E-06	6.94E-06	6.05E-06	5.34E-06	5.23E-06	5.49E-06	6.02E-06	6.38E-06	5.97E-06	5.10E-06	4.20E-06	3.93E-06	4.28E-06	3.93E-06	3.13E-06	2.93E-06	2.67E-06	2.07E-06	2.15E-06	2.95E-06	3.50E-06	3.14E-06	2.59E-06	2.55E-06	2.47E-06	2.02E-06	2.01E-06	2.44E-06	2.34E-06	1.56E-06	1.18E-06	1.52E-06	1.63E-06	1.10E-06	5.38E-07	2.68E-07	0	1.05E-07	4.07E-07	7.19E-07	1.20E-06	1.10E-06	8.23E-07	8.78E-07	9.50E-07	1.73E-06	2.42E-06
Camel Milk	0.00201	0.00201	0.002	0.002	0.002	0.002	0.002	0.002	0.002	0.002	0.002	0.002	0.002	0.002	0.002	0.002	0.002	0.002	0.002	0.002	0.002	0.002	0.002	0.002	0.002	0.002	0.002	0.002	0.002	0.002	0.002	0.002	0.002	0.002	0.002	0.002	0.002	0.002	0.002	0.002	0.002	0.002	0.002	0.002	0.002	0.002	0.002	0.002	0.002
Camel Milk	0.00201	0.00201	0.002	0.002	0.002	0.002	0.002	0.002	0.002	0.002	0.002	0.002	0.002	0.002	0.002	0.002	0.002	0.002	0.002	0.002	0.002	0.002	0.002	0.002	0.002	0.002	0.002	0.002	0.002	0.002	0.002	0.002	0.002	0.002	0.002	0.002	0.002	0.002	0.002	0.002	0.002	0.002	0.002	0.002	0.002	0.002	0.002	0.002	0.002
Camel Milk	0.00201	0.00201	0.00201	0.00201	0.00201	0.00201	0.002	0.002	0.002	0.002	0.002	0.002	0.002	0.002	0.002	0.002	0.002	0.002	0.002	0.002	0.002	0.002	0.002	0.002	0.002	0.002	0.002	0.002	0.002	0.002	0.002	0.002	0.002	0.002	0.002	0.002	0.002	0.002	0.002	0.002	0.002	0.002	0.002	0.002	0.002	0.002	0.002	0.00201	0.00201
[truncated: 2,130 more columns]
